# Supplementary material for: Caveolin-1 is down-regulated in alveolar rhabdomyosarcomas and negatively regulates tumor growth
Source: Oncotarget. 2014 Aug 27;5(20):9744–55. doi: 10.18632/oncotarget.2403 (PMC4259434; doi:10.18632/oncotarget.2403)
Supplement: Supplementary file 2 [file oncotarget-05-9744-s002.xlsx]

## Sheet: Hoja1
Patient	SITE	SURVSTAT	STAGE	DX	CAV1
1	NA	E	NA	RMS	NO
2	NA	E	NA	RMS	NO
3	NA	E	NA	RMS	YES
4	NA	E	NA	RMS	YES
5	NA	E	L	RMS	NO
6	NA	E	NA	RMS	YES
7	Epydidimal	A	L	RMS	NO
8	NA	E	NA	RMS	NO
9	NA	E	NA	RMS	NO
10	Testicular	A	L	ERMS	NO
11	NA	E	NA	RMS	YES
12	NA	E	NA	RMS	NO
13	NA	A	NA	RMS	NO
14	NA	E	NA	RMS	YES
15	Cavum	E	L	ERMS	YES
16	Orbit	A	L	RMS	NO
17	Vaginal	E	L	BOTRIOID	NO
18	Vaginal	A	L	BOTRIOID	YES
19	NA	A	NA	ERMS	YES
20	Chest	E	L	ARMS	NO
21	Extremity	E	L	ARMS	YES
22	Pelvic	E	L	ERMS	YES
23	Testicular	E	L	ERMS	NO
24	Extremity	A	L	RMS	YES
25	NA	A	NA	ERMS	YES
26	Parameningeal	E	L	ERMS	YES
27	Testicular	A	L	ERMS	YES
28	NA	A	NA	ERMS	NO
29	NA	A	NA	ERMS	YES
30	Orbital	A	L	ERMS	NO
31	NA	A	NA	ERMS	YES
32	NA	NA	NA	ERMS	YES
33	Parameningeal	A	L	ERMS	YES
34	Hand	NA	L	ERMS	YES
35	Pelvic	E	L	ERMS	YES
36	Pleura	A	NA	ARMS	NO
37	Abdomen	NA	L	ARMS	YES
38	Pelvic	E	L	ERMS	NO
39	CAE	A	L	ARMS	NO
40	Perineal	A	NA	ERMS	YES
41	Liver	E	M	ERMS	YES
42	Retroperitoneal	A	NA	ERMS	YES
43	Liver	A	M	ARMS	NO
44	Paratesticular	A	NA	ARMS	NO
45	Paravesical	A	L	ERMS	YES
46	Pelvic	NA	NA	ERMS	NO
47	Bladder	NA	L	ERMS	YES
48	NA	NA	NA	ARMS	NO
49	Orbit	A	NA	ERMS	YES
50	Arm	NA	NA	RMS	YES
51	Orbit	E	L	ERMS	YES
52	Jaw	A	L	ERMS	YES
53	Kidney	A	NA	ERMS	NO
54	Thorax	E	M	ERMS	YES
55	Sinus paranasal	NA	NA	ERMS	YES
56	Mouth	NA	NA	ERMS	NO
57	NA	NA	NA	ERMS	YES
58	Soft Tissue	A	NA	ARMS	NO
59	Orbit	E	M	ERMS	YES
60	Parapharyngeal	A	NA	ERMS	YES
61	Thigh	NA	NA	ARMS	NO
62	Groin	NA	NA	ARMS	NO
63	Elbow	A	L	ARMS	NO
64	Vagina	NA	NA	ERMS	NO
65	Paratesticular	A	NA	ERMS	NO
66	Nasal cavity	A	NA	ERMS	YES
67	Cavum	A	NA	ERMS	YES
68	Soft Tissue	A	NA	ERMS	YES
69	Eye	A	NA	RMS	YES
70	Paravertebral	A	NA	ERMS	NO
